# Supplementary material for: Increasing Transfection of Human Monocyte-Derived Dendritic Cells by Optimizing Lipid Nanoparticle Ionizable Lipid and mRNA Uridine Modification
Source: Pharmaceutics. 2026 Mar 25;18(4):403. doi: 10.3390/pharmaceutics18040403 (PMC13119134; doi:10.3390/pharmaceutics18040403)
Supplement: Supplementary file 1 [file pharmaceutics-18-00403-s001.zip]

Archive with 1 entries (1 files):
- pharmaceutics-4192510-supplementary.pdf
